# Supplementary material for: Oscillometric blood pressure measurements on smartphones using vibrometric force estimation
Source: Sci Rep. 2024 Oct 31;14:26206. doi: 10.1038/s41598-024-75025-9 (PMC11527996; doi:10.1038/s41598-024-75025-9)
Supplement: Supplementary file 1 — Supplementary Material 1. [file 41598_2024_75025_MOESM1_ESM.xlsx]

## Sheet: Sheet 1
ID	Gender	Ethnicity	Age	Skin	Est. BP	Ref. BP	Ex. Est. BP	Ex. Ref. BP	\#R	\#E
0	Male	White	25	II	118 / 73	117 / 70	139 / 86	151 / 92	3 / 3	1 / 3
1	Male	White	26	IV	106 / 76	97 / 62	126 / 83	127 / 86	3 / 3	2 / 3
2	Male	Asian	24	V	110 / 83	101 / 66	--	118 / 75	2 / 3	0 / 3
3	Female	Hispanic	28	III	95 / 67	115 / 79	122 / 81	131 / 89	3 / 3	1 / 1
4	Male	Asian	21	III	97 / 66	91 / 65	--	--	1 / 3	0 / 0
5	Female	Asian	23	II	107 / 82	89 / 68	--	--	1 / 3	0 / 0
6	Male	Asian	23	III	104 / 71	117 / 68	--	167 / 113	1 / 3	0 / 1
7	Female	Asian	26	III	96 / 67	95 / 65	--	104 / 73	2 / 3	0 / 3
8	Male	White	25	II	112 / 71	103 / 64	--	147 / 85	1 / 3	0 / 1
9	Female	Asian	23	III	95 / 64	91 / 60	110 / 74	112 / 82	3 / 3	2 / 3
10	Female	White	21	III	91 / 66	102 / 67	--	136 / 90	3 / 3	0 / 1
11	Male	Asian	20	IV	105 / 70	97 / 66	--	--	3 / 3	0 / 0
12	Female	White	27	IV	101 / 66	96 / 68	142 / 90	140 / 96	1 / 3	1 / 2
13	Male	Asian	23	III	118 / 77	111 / 65	--	161 / 106	1 / 3	0 / 2
14	Male	Asian	21	V	112 / 76	95 / 64	--	115 / 89	3 / 3	0 / 1
15	Male	Hispanic	38	III	103 / 71	101 / 78	107 / 64	119 / 79	2 / 3	1 / 1
16	Male	Hispanic	28	II	118 / 79	132 / 74	--	152 / 99	2 / 3	0 / 3
17	Female	Asian	29	III	108 / 81	108 / 80	118 / 85	132 / 100	3 / 3	1 / 1
18	Male	White	25	III	104 / 73	110 / 65	125 / 79	143 / 89	3 / 3	2 / 3
19	Female	Asian	21	II	110 / 66	107 / 75	101 / 77	137 / 107	3 / 3	1 / 1
20	Female	Asian	22	II	97 / 72	90 / 70	119 / 85	125 / 106	3 / 3	1 / 1
21	Female	Asian	32	III	97 / 70	99 / 82	--	134 / 112	3 / 3	0 / 1
22	Female	Asian	18	III	105 / 75	96 / 84	--	122 / 105	3 / 3	0 / 1
24	Female	Hispanic	26	III	--	117 / 75	127 / 83	132 / 87	0 / 3	2 / 3
