# Supplementary material for: Oscillometric blood pressure measurements on smartphones using vibrometric force estimation
Source: Sci Rep. 2024 Oct 31;14:26206. doi: 10.1038/s41598-024-75025-9 (PMC11527996; doi:10.1038/s41598-024-75025-9)
Supplement: Supplementary file 2 — Supplementary Material 2. [file 41598_2024_75025_MOESM2_ESM.xlsx]

## Sheet: Sheet1
Publication	Sensors/Components	Systolic Bias Error	Systolic Percision Error	Systolic MAE	Diastolic Bias Error	Diastolic Percision Error	Diastolic MAE	Systolic BP range	Diastolic BP range	Number of Participants
This paper	Smartphone vibration motor and IMU	0.09	11.6	9.21	-0.24	9.7	7.77	58	47	24
Xuan et. al. 2023	3D printed attachment with spring and pinhole	1.72	n/a	8.72	0.3	n/a	5.49	76	40	24
Chandrasekhar et. al. 2018-2	iPhone X with integrated pressure sensor	-4	11.4	n/a	-9.4	9.7	n/a	"40 to 50"	"40 to 50"	18
Chandrasekhar et. al. 2018-1	Electronic smartphone attachment with ppg and force sensors	3.3	8.8	n/a	-5.6	7.7	n/a	"about 50"	"about 50"	22
